# Supplementary material for: Altered Gastric Microbiota and Inflammatory Cytokine Responses in Patients with Helicobacter pylori-Negative Gastric Cancer
Source: Nutrients. 2022 Nov 23;14(23):4981. doi: 10.3390/nu14234981 (PMC9740132; doi:10.3390/nu14234981)
Supplement: Supplementary file 1 [file nutrients-14-04981-s001.zip]

Archive with 1 entries (1 files):
- nutrients-2030628-supplementary.pdf
